# Supplementary material for: Outcomes of Living-Donor Liver Transplantation for Cholangiocarcinoma Versus Hepatocellular Carcinoma in the United States
Source: J Clin Med. 2025 Oct 16;14(20):7306. doi: 10.3390/jcm14207306 (PMC12565021; doi:10.3390/jcm14207306)
Supplement: Supplementary file 1 [file jcm-14-07306-s001.zip]

Archive with 1 entries (1 files):
- jcm-3765869-supplementary.pdf
